# Supplementary material for: Galectin-9 restricts hepatitis B virus replication via p62/SQSTM1-mediated selective autophagy of viral core proteins
Source: Nat Commun. 2022 Jan 27;13:531. doi: 10.1038/s41467-022-28171-5 (PMC8795376; doi:10.1038/s41467-022-28171-5)
Supplement: Supplementary file 4 — Source Data [file 41467_2022_28171_MOESM4_ESM.xlsx]

## Sheet: Fig1a
Fig1a
gene	exp1	exp2	exp3
AIM2	0.145641	0.155468	0.153891
APOBEC3G	0.0910493	0.19246	0.163173
APOL3	0.0816954	0.0471023	0.0494697
APOL6	0.0385501	0.0365055	0.0383462
ARL1	0.0961422	0.102231	0.110755
BF	0.207376	0.254404	0.288148
BLZF1	0.0748124	0.0673829	0.103902
BTN3A3	0.264898	0.344803	0.264898
C19orf66	0.096181	0.102808	0.108061
CAT	0.175377	0.173763	0.187188
CCND3	0.156907	0.199784	0.187024
CCR1	0.112297	0.138343	0.140318
CEB1	0.100693	0.179213	0.191434
CENPE	0.0403316	0.043814	0.0421879
cig5	0.29382	0.294186	0.371683
CLEC2B	0.213626	0.269841	0.257936
CNP	0.131831	0.0692241	0.103953
CX3CL1	0.149668	0.197554	0.197988
CXCL10	0.26492	0.216505	0.261613
CXCL11	0.284079	0.352651	0.378751
CYP2A6	0.343143	0.402463	0.51443
DDX60	0.166419	0.30379	0.292028
EDN1	0.305839	0.207271	0.239934
ETV7	0.230745	0.280504	0.28164
F3	0.206346	0.298611	0.267026
FAP	0.054353	0.0762638	0.080277
FLJ20073	0.0387694	0.0342249	0.0359305
FLJ20637	0.136035	0.201014	0.20175
FLJ23375	0.172938	0.289412	0.309494
FLN29	0.089752	0.0914092	0.0944205
G1P2	0.171215	0.132492	0.137238
GBP1	0.0809162	0.0974991	0.099692
GEM	0.0967955	0.107707	0.108134
GLIPR1	0.297191	0.316802	0.347839
GMPR	0.203429	0.219098	0.263492
GPD2	0.280373	0.393237	0.448536
HCP5	0.550925	0.476057	0.436469
HDC	0.155059	0.121747	0.13103
HPSE	0.110304	0.24216	0.248987
HSXIAPAF1	0.227412	0.207246	0.220324
IF	0.208474	0.26525	0.292863
IFI16	0.167887	0.0824623	0.0939868
IFI27	0.0867186	0.224537	0.0810827
IFI35	0.427424	0.511714	0.584212
IFI44	0.0852052	0.182012	0.185835
IFI44L	0.225355	0.312392	0.284271
IFIT1	0.0580978	0.0664843	0.0467715
IFIT2	0.198246	0.308521	0.308455
IFIT4	0.0914879	0.254676	0.201942
IFITM1	0.314556	0.355274	0.330259
IFITM2	0.228545	0.174515	0.18086
IFRG28	0.119946	0.144877	0.149607
IL18	0.0675695	0.0967038	0.0942122
IL1RN	0.134206	0.120342	0.142873
IRF1	0.0460378	0.0421584	0.0442033
IRF7	0.386192	0.4973	0.521661
ISG20	0.0539653	0.0554457	0.0557386
ISGF3G	0.216228	0.159308	0.217842
JAK2	0.069154	0.0811061	0.090264
KIAA0082	0.0873626	0.0927497	0.101166
KIAA0239	0.12659	0.165282	0.17599
LAMP3	0.456074	0.456074	0.448438
LAP3	0.193753	0.25718	0.257676
LGALS9	0.522505	0.369607	0.355702
LGP2	0.249538	0.186024	0.212465
LMO2	0.093117	0.134427	0.188875
LOX	0.3592	0.45403	0.496298
MAP2	0.137179	0.136182	0.141631
MDA5	0.248088	0.160157	0.205005
MEL	0.384296	0.415714	0.52332
MET	0.0597663	0.116637	0.111447
MNDA	0.0603201	0.0735664	0.0783888
MRS3/4	0.188127	0.201799	0.211067
MX1	0.0662818	0.0842806	0.0958861
MX2	0.10334	0.10457	0.112612
N4BP1	0.050312	0.184533	0.162165
N4BP2L1	0.113965	0.141786	0.113965
NFE2L3	0.0871424	0.141969	0.139231
NMI	0.0938855	0.127865	0.154673
NP	0.118635	0.117973	0.126497
NT5C3	0.0692908	0.14219	0.118598
NYREN18	0.069031	0.0810841	0.0784889
OAS1	0.0785602	0.0761538	0.073171
OAS2	0.203588	0.282031	0.328857
OASL	0.403511	0.335778	0.33888
P8	0.127991	0.165694	0.138033
PARP8	0.0805817	0.185922	0.239261
PCTAIRE2BP	0.147138	0.195099	0.201689
PHACTR4	0.0479044	0.0451021	0.049715
PLEKHA4	0.312283	0.367015	0.322339
PLSCR1	0.0913322	0.0771673	0.0812555
PMAIP1	0.0723721	0.061183	0.076879
PML	0.102185	0.128571	0.144148
PRKD2	0.102721	0.100324	0.0903897
PRKR	0.0846697	0.0879044	0.120575
PSMB8	0.407315	0.363156	0.411546
PSMB9	0.191937	0.124645	0.132043
RGS1	0.0984199	0.0972462	0.101082
RI58	0.097705	0.132522	0.143341
RIG-I	0.0667631	0.094469	0.100538
RNF14	0.173689	0.182368	0.193261
RPL27A	0.134012	0.158473	0.158279
SAMHD1	0.0545332	0.0677501	0.0650126
SCAMP1	0.243943	0.23164	0.242835
SCRIB	0.095561	0.113544	0.131701
SERPINB2	0.250575	0.345949	0.374452
SERPINB9	0.100892	0.114904	0.129151
SP100	0.0638914	0.0705434	0.0672915
SP110	0.0467976	0.0380846	0.0390297
SSA1	0.0951011	0.0632785	0.0643575
STAT1	0.0938825	0.0903806	0.0956161
STAT2	0.174861	0.227935	0.21867
TAP1	0.122999	0.0757119	0.0835454
TAP2	0.227008	0.263473	0.297692
TERA	0.104023	0.101216	0.132411
TFEC	0.0442253	0.0403638	0.0404911
THBS1	0.147435	0.243681	0.24364
TLR3	0.0818943	0.158949	0.147104
TNFSF10	0.161049	0.189097	0.174703
TREX1	0.126637	0.0663093	0.104613
TRIM22	0.213035	0.337869	0.316617
TRIM34	0.115334	0.156422	0.163523
TRIM38	0.090848	0.109031	0.111798
TRIM5	0.0568248	0.102631	0.107601
TTC3	0.0429126	0.0428867	0.0432594
UBE1L	0.153219	0.191535	0.207117
UBE2L6	0.146692	0.172188	0.183669
USP18	0.218542	0.219923	0.134427
ZFD25	0.0396144	0.173561	0.194599
ZNF85	0.0376375	0.0429756	0.0423441

## Sheet: Fig1b
Fig1b
gene	exp1	exp2	exp3
Empty	9.32282e+07	9.21502e+07	9.42752e+07
CYP2A6	7.79949e+07	8.01639e+07	7.91618e+07
GPD2	9.28885e+07	8.75733e+07	1.00519e+08
HCP5	6.30858e+07	6.56426e+07	72411731
IFI35	6.80868e+07	6.78343e+07	5.9546e+07
IRF7	8.94834e+07	8.51478e+07	8.44097e+07
LAMP3	4.01771e+07	3.99788e+07	4.56675e+07
LGALS9	2.64682e+07	2.63245e+07	2.61438e+07	****P < 0.0001
LOX	6.3389e+07	59308830	7.04407e+07
MEL	8.40941e+07	8.22516e+07	9.37468e+07
PSMB8	4.64682e+07	4.63245e+07	5.16515e+07

## Sheet: Fig1c
Fig1c
gene	exp1	exp2	exp3
LGALS1	0.227634	0.192262	0.199673
LGALS2	0.190462	0.171494	0.172381
LGALS3	0.14768	0.129062	0.131705
LGALS7	0.194865	0.156431	0.166853
LGALS8	0.110451	0.0959642	0.0982225
LGALS9	0.431881	0.365736	0.379316
LGALS13	0.143512	0.128345	0.129451

## Sheet: Fig1d
Fig1d
gene	exp1	exp2	exp3
Empty	9.34465e+07	9.77096e+07	8.23688e+07
LGALS1	112695343	1.12556e+08	1.09827e+08
LGALS2	7.8054e+07	7.59011e+07	7.4853e+07
LGALS3	100816458	101270066	9.75359e+07
LGALS7	1.43252e+08	1.41962e+08	1.39614e+08
LGALS8	6.21821e+07	5.50969e+07	6.22589e+07
LGALS9	3.73815e+07	3.39537e+07	2.48639e+07	***P = 0.0006
LGALS13	8.55379e+07	9.01156e+07	8.38148e+07

## Sheet: Fig2a
Fig2a
HBc(%)	exp1	exp2	exp3
Lane1	100	100	100
Lane2	76.8414	59.1544	102.444
Lane3	32.435	25.9061	36.3575	****P < 0.0001
Lane4	8.27098	8.38701	8.27294	****P < 0.0001

## Sheet: Fig2b
Fig2b
				HBc(%)	exp1	exp2	exp3
				Lane1	100	100	100
				Lane2	39.8052	30.8243	25.133
				Lane3	22.6324	24.6689	17.8805	****P < 0.0001
				Lane4	100	100	100
				Lane5	26.8278	26.6035	27.3351
				Lane6	18.7035	11.7872	10.5924	****P < 0.0001
				Lane7	100	100	100
				Lane8	84.3723	76.0536	68.1506
				Lane9	48.0415	52.812	68.5583

## Sheet: Fig2c
Fig2c
				HBc(%)	exp1	exp2	exp3
				Lane1	100	100	100
				Lane2	28.1873	84.8458	33.044
				Lane3	12.7282	40.5029	12.6073	**P = 0.0011
				Lane4	100	100	100
				Lane5	96.9861	114.168	114.175
				Lane6	66.0239	118.77	74.4338

## Sheet: Fig 2g
Fig2g
	exp1	exp2	exp3
siCtrl, No IFN	0.22	0.25	0.464286
siCtrl, IFNb	0.86	0.8	0.854167	**P = 0.0027
siGAL9, No IFN	0.18	0.22	0.16
siGAL9, IFNb	0.24	0.22449	0.23913	****P < 0.0001

## Sheet: Fig3a
Fig3a
gene	exp1	exp2	exp3
Empty	0.0152	0.0155	0.0159
Viperin	0.172	0.18	0.177	****P < 0.0001
CD47	0.0922	0.0996	0.0997
LGALS3BP	0.083	0.0798	0.0834
IFIT3	0.0299	0.0284	0.0277
LAMB1	0.0241	0.0234	0.0236

## Sheet: Fig3b
Fig3b

[truncated: 49 more sheets: Fig3d, Fig3e, Fig3f, Fig3g, Fig3h, Fig4a, Fig4b, Fig4d, Fig4e, Fig5a, Fig5b, Fig5d, Fig5e, Fig5f, Fig5g, Fig5h, Fig6a, Fig6b, Fig6d, Fig6e …]
